# Supplementary material for: A Mac-2 Binding Protein Glycosylation Isomer-Based Risk Model Predicts Hepatocellular Carcinoma in HBV-Related Cirrhotic Patients on Antiviral Therapy
Source: Cancers (Basel). 2022 Oct 16;14(20):5063. doi: 10.3390/cancers14205063 (PMC9599873; doi:10.3390/cancers14205063)
Supplement: Supplementary file 1 [file cancers-14-05063-s001.zip]

Archive with 1 entries (1 files):
- cancers-1935963-supplementary.pdf
